# Supplementary material for: Exploring the Agromorphological Profiles of the Cacao (Theobroma cacao L.) Collection from the INIA Germplasm Bank in the Amazonas Region, Peru
Source: Plants (Basel). 2025 Nov 19;14(22):3536. doi: 10.3390/plants14223536 (PMC12655995; doi:10.3390/plants14223536)
Supplement: Supplementary file 1 [file plants-14-03536-s001.zip › Supplementary Tables.xlsx]

## Sheet: Table S1
Supplementary Table S1. Collection points.
Accessions	UTM Coordinates		District	Province	Altitude (m a.s.l.)
	East	North
PER1003988	785592	9.36351e+06	Copallin	Utcubamba	1152
PER1003989	785624	9.36346e+06	Copallin	Utcubamba	1152
PER1003990	786976	9.37509e+06	Copallin	Bagua	1063
PER1003991	786156	9.37797e+06	La Peca	Bagua	1119
PER1003992	786165	9.37798e+06	La Peca	Bagua	1121
PER1003993	786026	9.37971e+06	La Peca	Bagua	1055
PER1003994	785977	9.37871e+06	La Peca	Bagua	1054
PER1003995	785926	9.37871e+06	La Peca	Bagua	1055
PER1003996	785929	9.3787e+06	La Peca	Bagua	1055
PER1003997	785930	9.379e+06	La Peca	Bagua	1052
PER1003998	783370	9.38036e+06	La Peca	Bagua	898
PER1003999	782515	9.37769e+06	La Peca	Bagua	727
PER1004000	782332	9.3777e+06	La Peca	Bagua	710
PER1004001	780282	9.37742e+06	El Parco	Bagua	614
PER1004002	780278	9.37742e+06	El Parco	Bagua	615
PER1004003	780251	9.37743e+06	El Parco	Bagua	612
PER1004004	780276	9.37711e+06	El Parco	Bagua	614
PER1004005	780297	9.37744e+06	El Parco	Bagua	614
PER1004006	778699	9.38038e+06	El Parco	Bagua	629
PER1004007	777166	9.37395e+06	Bagua	Bagua	469
PER1004008	777136	9.37398e+06	Bagua	Bagua	469
PER1004009	777188	9.37401e+06	Bagua	Bagua	469
PER1004010	777164	9.37404e+06	Bagua	Bagua	469
PER1004011	782348	9.37182e+06	Copallín	Bagua	443
PER1004012	782325	9.37183e+06	Copallín	Bagua	443
PER1004013	786103	9.37179e+06	Copallín	Bagua	449
PER1004014	782291	9.3718e+06	Copallín	Bagua	449
PER1004015	786824	9.37213e+06	Copallín	Bagua	948
PER1004016	786798	9.37211e+06	Copallín	Bagua	944
PER1004017	786750	9.37211e+06	Copallín	Bagua	936
PER1004018	786818	9.37217e+06	Copallín	Bagua	943
PER1004019	787105	9.37193e+06	Copallín	Bagua	932
PER1004020	787449	9.37127e+06	Copallín	Bagua	908
PER1004021	787462	9.37122e+06	Copallín	Bagua	894
PER1004022	787468	9.37121e+06	Copallín	Bagua	894
PER1004023	787524	9.3712e+06	Copallín	Utcubamba	899
PER1004024	787465	9.37111e+06	Copallín	Utcubamba	887
PER1004025	787346	9.37123e+06	Copallín	Bagua	896
PER1004026	787403	9.37131e+06	Copallín	Bagua	900
PER1004027	787544	9.37156e+06	Copallín	Utcubamba	920
PER1004028	789281	9.37447e+06	Copallín	Utcubamba	1177
PER1004029	789285	9.3746e+06	Copallín	Utcubamba	1182
PER1004030	789354	9.37459e+06	Copallín	Utcubamba	1173
PER1004031	787731	9.37108e+06	Copallín	Utcubamba	832
PER1004032	787708	9.37112e+06	Copallín	Utcubamba	864
PER1004033	787895	9.36906e+06	Cajaruro	Utcubamba	740
PER1004034	787896	9.36907e+06	Cajaruro	Utcubamba	739
PER1004035	787768	9.36913e+06	Cajaruro	Utcubamba	735
PER1004036	787770	9.36913e+06	Cajaruro	Utcubamba	737
PER1004037	787783	9.36912e+06	Cajaruro	Utcubamba	735
PER1004038	787797	9.36909e+06	Cajaruro	Utcubamba	734
PER1004039	787801	9.36909e+06	Cajaruro	Utcubamba	736
PER1004040	787774	9.36911e+06	Cajaruro	Utcubamba	738
PER1004041	787769	9.36908e+06	Cajaruro	Utcubamba	731
PER1004042	787774	9.36906e+06	Cajaruro	Utcubamba	733
PER1004043	787769	9.36908e+06	Cajaruro	Utcubamba	727
PER1004044	787941	9.36914e+06	Cajaruro	Utcubamba	746
PER1004045	786280	9.37384e+06	Copallin	Bagua	944
PER1004046	793618	9.36496e+06	Cajaruro	Utcubamba	720
PER1004047	781571	9.37112e+06	Copallín	Bagua	900
PER1004048	789445	9.37291e+06	Copallín	Utcubamba	1039
PER1004049	789537	9.37297e+06	Copallín	Utcubamba	1044
PER1004050	789534	9.37295e+06	Copallín	Utcubamba	1043
PER1004051	789531	9.37294e+06	Copallín	Utcubamba	1044
PER1004052	793656	9.36698e+06	Cajaruro	Utcubamba	808
PER1004053	793710	9.36707e+06	Cajaruro	Utcubamba	832
PER1004054	793736	9.36711e+06	Cajaruro	Utcubamba	851
PER1004055	793756	9.36644e+06	Cajaruro	Utcubamba	553
PER1004056	795664	9.36795e+06	Cajaruro	Utcubamba	856
PER1004057	795732	9.368e+06	Cajaruro	Utcubamba	846
PER1004058	795739	9.36802e+06	Cajaruro	Utcubamba	845
PER1004059	795750	9.36801e+06	Cajaruro	Utcubamba	845
PER1004060	795664	9.36795e+06	Cajaruro	Utcubamba	844
PER1004061	795758	9.368e+06	Cajaruro	Utcubamba	840
PER1004062	795752	9.36799e+06	Cajaruro	Utcubamba	842
PER1004063	795758	9.368e+06	Cajaruro	Utcubamba	840
PER1004064	795736	9.36806e+06	Cajaruro	Utcubamba	843
PER1004065	795696	9.36808e+06	Cajaruro	Utcubamba	853
PER1004066	801439	9.42755e+06	Imaza	Bagua	278
PER1004067	801438	9.42755e+06	Imaza	Bagua	278
PER1004068	801485	9.42745e+06	Imaza	Bagua	276
PER1004069	801206	9.42745e+06	Imaza	Bagua	283
PER1004070	793398	9.42171e+06	Imaza	Bagua	346
PER1004071	759132	9.34318e+06	Cumba	Utcubamba	540
PER1004072	759216	9.34321e+06	Cumba	Utcubamba	476
PER1004073	760522	9.34165e+06	Cumba	Utcubamba	496
PER1004074	760537	9.34164e+06	Cumba	Utcubamba	503
PER1004075	760531	9.34162e+06	Cumba	Utcubamba	496
PER1004076	759376	9.34173e+06	Cumba	Utcubamba	474
PER1004077	764565	9.34001e+06	Cumba	Utcubamba	461
PER1004078	764586	9.34114e+06	Cumba	Utcubamba	463
PER1004079	768086	9.36165e+06	El Milagro	Utcubamba	647
PER1004080	768056	9.36174e+06	El Milagro	Utcubamba	643
PER1004081	768043	9.36184e+06	El Milagro	Utcubamba	647
PER1004082	770582	9.36135e+06	Bagua Grande	Utcubamba	614
PER1004083	770577	9.36135e+06	Bagua Grande	Utcubamba	614
PER1004084	770568	9.36136e+06	Bagua Grande	Utcubamba	614
PER1004085	770377	9.36087e+06	Bagua Grande	Utcubamba	629
PER1004086	770351	9.36085e+06	Bagua Grande	Utcubamba	630
PER1004087	770326	9.36082e+06	Bagua Grande	Utcubamba	632
PER1004088	770360	9.3608e+06	Bagua Grande	Utcubamba	629
PER1004089	770360	9.3608e+06	Bagua Grande	Utcubamba	629
PER1004090	787447	9.37127e+06	Copallín	Bagua	894
PER1004091	787410	9.37126e+06	Copallín	Bagua	891
PER1004092	777897	9.37304e+06	Bagua	Bagua	491
PER1004093	795851	9.42445e+06	Imaza	Bagua	362
PER1004094	795851	9.42445e+06	Imaza	Bagua	362
PER1004095	786561	9.3628e+06	Cajaruro	Utcubamba	454
PER1004096	786724	9.36533e+06	Cajaruro	Utcubamba	496
PER1004097	794334	9.36387e+06	Cajaruro	Utcubamba	786
PER1004098	786818	9.36537e+06	Cajaruro	Utcubamba	517
PER1004099	786785	9.36533e+06	Cajaruro	Utcubamba	517
PER1004100	786718	9.36534e+06	Cajaruro	Utcubamba	497

## Sheet: Table S2
Supplementary Table S2. Association analysis among quantitative descriptors.
LL	***														**		***			***		*				**	*
0.462115	LW			*											*	*							*		*
0.0393105	0.018017	PtL								**					*	**	*			*											*
0.0735283	0.0893319	0.0773974	PdL	**	*	*			***	**					*	**				*	**				*		*	*			*
0.108721	0.214855	0.133531	0.281901	SpL	***	**			*	***													*		**			**
0.0922261	0.111074	-0.00111181	0.228328	0.339497	SW	***	***			***											**
0.0777135	0.0590162	-0.00246067	0.238885	0.295944	0.459938	PL	***		***	***					*	**	*			**			**		**			**				*
-0.112237	-0.0829813	-0.0174599	-0.0703601	0.14688	0.379331	0.412088	PW
0.00179906	0.0856927	0.0188626	0.064702	0.0467927	-0.0255176	-0.0327496	0.0204303	LgW																							*
0.123166	0.133047	0.169355	0.397031	0.235272	0.161368	0.422793	-0.0953042	0.176274	LF	***			**		***	***	***			***		*	*					**	*		**
0.0911589	0.119025	0.271382	0.24629	0.44096	0.358832	0.391998	0.0999517	-0.0293841	0.442328	StL					**	**	*			**			***	**	***			***
-0.157389	-0.161709	-0.0753341	0.138576	-0.0030075	0.0488644	-0.0166859	0.154349	0.0615176	-0.114571	-0.0199834	SL	***								*									***		*
-0.0426562	-0.0281324	0.166591	0.140326	0.0410877	0.0996459	-0.0366768	0.0248037	0.032827	0.0837423	0.094387	0.427916	OL	***
0.0587326	-0.057908	0.106975	0.0511896	0.0668979	0.0985402	0.0817902	0.141998	0.183412	0.268427	0.146852	0.173228	0.519403	OW											**
0.160095	0.0638735	-0.0254831	-0.13845	0.0437971	0.0762927	0.0654058	0.0230092	-0.0268295	-0.0550647	-0.182003	-0.00326236	-0.150075	-0.025021	SH
0.293964	0.189228	0.198023	0.227474	0.120529	-0.0209926	0.206417	-0.166549	0.0516375	0.334422	0.301724	-0.161654	-0.117323	-0.0363982	0.012526	FM	***	***	***	***	***			***	***	***	***	***	***		*		*
0.174415	0.201008	0.266516	0.26257	0.163173	-0.0436239	0.287059	-0.0275586	0.0677648	0.312462	0.260262	-0.100572	-0.146503	-0.127611	0.121869	0.646154	FrL	***	**	*	***			***	***	***	*	***	***			***	**
0.316407	0.161655	0.215492	0.156988	0.0870354	0.15751	0.213606	-0.0361497	0.0550283	0.309842	0.210303	-0.171596	0.0272533	0.108071	0.0487264	0.779755	0.423274	FW	***	***	***				***		***	***			**
0.122837	-0.010307	0.0953494	0.142218	0.0169617	-0.0293466	0.167462	-0.0105266	0.044789	0.145662	0.0838101	0.0262327	-0.0613069	0.0911898	-0.0208003	0.556574	0.291333	0.538508	PrT	***	***									*
0.0731585	-0.0188059	0.0349647	-0.0380616	-0.0667214	-0.0798163	0.116766	0.0971066	0.0105149	0.0664572	0.0413322	-0.0276021	-0.0455632	0.0627671	0.056418	0.507675	0.237467	0.439311	0.73907	GD	***												*
0.307048	0.178642	0.190597	0.217541	0.0953977	-0.00951764	0.24561	-0.154807	0.0466298	0.365087	0.269116	-0.231394	-0.177675	-0.00435134	0.0614062	0.953587	0.650141	0.796435	0.644652	0.570147	PM			**	***	*	**	**	**	*		*	*
0.0221213	0.0434069	0.109021	0.248317	0.153163	0.25376	0.108632	0.0528036	0.0257097	0.148706	0.161338	0.143112	0.162534	0.133312	0.0299977	0.0705679	0.0357347	0.140843	0.0515085	-0.0524147	0.0464109	NL				**		*	**
0.204822	0.0139327	0.15799	-0.0173445	0.118192	-0.0187412	-0.0860535	0.0423241	-0.0378697	-0.213177	0.103332	0.033438	-0.0447077	-0.14091	-0.0635045	-0.0618845	0.0708717	-0.0603051	-0.0351023	-0.117735	-0.0709496	0.0105813	TSS		*			*		*
0.138876	0.197544	0.00922475	0.120577	0.220968	0.00267521	0.27433	-0.0669535	0.101818	0.230581	0.310245	-0.121123	-0.110287	-0.164873	0.00170943	0.352174	0.567507	0.0347257	-0.0733358	-0.0404257	0.287645	-0.0904499	0.0965257	NSL	***	***		**	***			***
0.15972	0.1134	0.103795	0.106139	0.140061	-0.0612493	0.0954071	-0.072736	-0.00817802	0.0225372	0.257898	0.0183462	0.0121999	-0.251314	-0.0215453	0.482905	0.4342	0.368894	0.0165803	0.0353826	0.348623	0.155147	0.187914	0.496679	FSMF	***	***	***	***	*	**
0.0801863	0.186172	0.0271216	0.197624	0.270979	0.0955912	0.263529	-0.0210417	0.0467305	0.158232	0.324992	0.0542797	0.00992259	-0.164967	-0.0371727	0.332027	0.511898	0.0294326	-0.170195	-0.106977	0.219328	0.241512	0.127925	0.870918	0.641777	NSF		***	***	*		*
0.247471	-0.074839	0.0579854	0.111322	-0.0263086	-0.00610458	0.143911	-0.0390471	-0.00987644	0.0679456	0.0707903	-0.0925866	-0.143828	-0.172582	0.079511	0.320537	0.20117	0.468936	0.175059	0.0439326	0.298478	0.0767966	0.114023	-0.0628003	0.416245	-0.0672602	SI	***			***	**	***
-0.212134	-0.105319	-0.136606	-0.202716	-0.0679499	-0.00385048	-0.0915629	-0.0136411	-0.0444658	-0.149472	-0.177517	0.0203293	-0.0771699	-0.00856215	0.0476003	-0.308055	-0.395594	-0.367085	0.0915162	-0.0160528	-0.254968	-0.208005	-0.202972	-0.25467	-0.526488	-0.382023	-0.341154	PI	***		*		*
0.112734	0.172143	0.0448126	0.189097	0.25722	0.0776891	0.278941	-0.0750819	0.101595	0.24584	0.339497	-0.0698135	-0.0490896	-0.139794	0.0140051	0.358755	0.580509	0.080835	-0.0834437	-0.0783178	0.295364	0.266685	0.0551123	0.887453	0.578164	0.933678	-0.0345124	-0.374672	NIS			***
-0.0871328	0.0426184	-0.0477375	0.027839	0.0438261	0.0511283	-0.036087	0.14724	-0.148905	-0.235855	-0.032199	0.340461	0.161541	-0.0725934	-0.14075	-0.0654495	-0.175817	-0.139837	-0.241042	-0.0807938	-0.202819	-0.0632743	0.20197	-0.0252297	0.188604	0.204224	-0.0910602	-0.0288547	-0.159886	NES		***
0.0552007	-0.11832	0.0860597	-0.0544401	-0.120528	-0.128215	-0.123769	-0.0807178	0.125973	-0.0370563	0.0410318	0.0386571	0.0302775	-0.0255747	0.0416958	0.188663	-0.0451782	0.286257	-0.00180781	-0.0426399	0.124885	0.0511031	0.0345232	-0.162612	0.290634	-0.0913612	0.608649	-0.225834	-0.131942	0.108834	SeL
-0.135154	-0.147054	-0.203016	-0.208068	-0.115715	-0.0378222	0.0239944	0.106304	-0.197079	-0.272517	-0.159814	0.219923	0.152281	-0.047061	-0.0446772	-0.179253	-0.353704	0.0702676	-0.0332832	-0.0591521	-0.196548	0.0521375	-0.0736401	-0.339861	0.144255	-0.193409	0.255271	-0.0697331	-0.309026	0.31161	0.182117	SD	**
-0.0425102	-0.129522	0.0495519	0.124083	-0.0728944	-0.115283	0.215372	0.0503109	-0.0559131	0.0372589	-0.0565477	-0.0136416	-0.0340378	-0.141192	0.0875986	0.202993	0.268506	0.181948	0.180331	0.206521	0.22897	-0.0436747	-0.00869483	-0.0384182	0.148465	-0.0903987	0.424658	-0.209614	-0.0771444	-0.0383043	0.0392957	0.268876	ST
Pearson correlation matrix among quantitative descriptors, with significance levels indicated by asterisks (p ≤ 0.05, * p ≤ 0.01, ** p ≤ 0.001, ***), for descriptors placed along the diagonal. LL = Leaf length (cm); LW = Leaf width (cm); PtL = Petiole length (cm); PdL = Pedicel length (cm); SpL = Sepal length (mm); SW = Sepal width (mm); PL = Petal length (mm); PW = Petal width (mm); LgW = Ligule…

## Sheet: Table S3
Supplementary Table S3. PCA and eigenvalues of the first twelve dimensions derived from 33 quantitative descriptors in 113 Cacao Accessions.
Descriptors	Dim-1	Dim-2	Dim-3	Dim-4	Dim-5	Dim-6	Dim-7	Dim-8	Dim-9	Dim-10	Dim-11	Dim-12
LL	0.362367	0.0978913	-0.0400861	-0.0605655	-0.118023	-0.52836	0.410167	0.240511	-0.0177875	0.146649	0.17517	-0.0849856
LW	0.290719	-0.155453	0.0285479	-0.18516	-0.081274	-0.392622	0.44823	0.275609	-0.234183	0.0932976	0.209503	-0.0493356
PtL	0.259584	0.0551496	0.139439	0.066268	-0.318878	-0.0927963	0.0342831	-0.510257	0.347557	0.125341	-0.137804	-0.265175
PdL	0.378145	-0.128199	0.316621	0.154468	-0.11913	0.000613854	-0.17627	-0.131631	-0.353669	0.430015	0.127692	0.367871
SpL	0.333034	-0.336292	0.339834	0.0991075	0.141312	-0.233192	0.141911	-0.15644	-0.0247842	0.0232655	-0.0110263	0.141798
SW	0.150718	-0.234279	0.533792	0.231024	0.365954	-0.311141	0.0717468	0.0648251	-0.0202448	-0.0856756	-0.157856	0.103206
PL	0.432918	-0.122391	0.415327	0.149376	0.551609	-0.0304507	-0.176099	0.0398651	-0.00283486	-0.0698788	0.169655	-0.092634
PW	-0.0605506	-0.104286	0.343688	0.290706	0.530165	0.0461262	0.0927195	0.00471924	0.42771	-0.189488	0.121982	0.0145907
LgW	0.105369	-0.0287246	0.12901	-0.100606	-0.335671	0.00688692	-0.189005	0.244183	0.344012	-0.210405	0.387555	0.483996
FL	0.493482	-0.0340438	0.469392	-0.109744	-0.169948	-0.0985147	-0.356619	-0.0264902	-0.208508	-0.0326696	0.183366	-0.0824527
StL	0.506	-0.250041	0.360313	0.159502	0.00512804	-0.115018	-0.0063789	-0.359332	-0.0730007	-0.265243	-0.0647491	-0.0856892
SL	-0.17276	-0.136582	0.178985	0.480403	-0.114429	0.443025	0.155638	0.191905	0.0950373	0.21438	0.0578565	0.258081
OL	-0.0849403	-0.118318	0.384262	0.440922	-0.464362	0.257016	0.110589	0.125792	0.0162013	0.110974	0.0748595	-0.297679
OW	-0.0454334	0.0567209	0.622394	0.129455	-0.402866	0.0785483	0.0162323	0.194409	0.206463	-0.0993818	0.122721	-0.278929
SH	0.0378298	0.101336	-0.0611726	-0.11897	0.238391	-0.243856	-0.013529	0.475323	0.408966	0.291703	-0.156047	-0.0867642
FM	0.833852	0.364877	-0.0566198	-0.0648418	-0.0614479	0.137783	0.134875	0.0100302	-0.104584	-0.099004	-0.0446113	0.0230518
FrL	0.791066	-0.0196903	-0.126669	-0.167152	0.0505394	0.153987	-0.0594742	-0.0573974	0.182224	0.209138	0.0966631	-0.0465627
FW	0.664022	0.542728	0.0926523	0.16571	-0.0680323	-0.0995313	0.101077	0.0907071	-0.0479236	-0.134884	-0.0814631	-0.0665089
PrT	0.39008	0.633235	0.255253	-0.138253	0.0771128	0.286016	0.211605	-0.0529677	0.0158598	0.0444228	-0.115672	0.21755
GD	0.324484	0.578854	0.165503	-0.162958	0.157947	0.400361	0.292123	0.0308336	0.102601	-0.0507814	-0.0509677	0.0391367
PM	0.807772	0.457576	0.0200778	-0.16891	-0.00581906	0.0996769	0.102319	0.00537876	-0.0689746	-0.0504093	-0.0477176	0.0076263
NL	0.212171	-0.14465	0.234804	0.329071	-0.140558	-0.0791229	-0.123744	0.203379	0.00803902	0.233384	-0.616228	0.18191
TSS	0.064669	-0.174243	-0.261655	0.19615	-0.0347388	-0.202665	0.390537	-0.441087	0.344354	0.200678	0.0620178	0.183301
NSL	0.622759	-0.554342	-0.24798	-0.236914	0.0671234	0.198171	-0.0244429	0.0621952	0.0523515	-0.114646	0.136974	-0.0725515
FSMF	0.618197	-0.155622	-0.478997	0.381133	-0.0364454	0.0924129	0.048238	0.0527127	-0.0165859	-0.114566	-0.0769553	-0.0283431
NSF	0.615338	-0.663103	-0.244567	0.0541947	0.0202803	0.236892	0.0365672	0.122474	-0.00542736	-0.0571536	-0.0795226	-0.000314856
SI	0.342783	0.438153	-0.31179	0.451595	0.0734753	-0.344892	-0.283127	-0.0249093	0.0200739	-0.0179506	0.0722161	0.106314
PI	-0.50362	0.0771449	0.251829	-0.395397	0.165752	0.0871199	0.0927099	-0.0504394	-0.110746	-0.112391	-0.0928308	0.163575
NIS	0.676614	-0.588565	-0.190435	-0.125998	-0.00876257	0.164509	-0.135214	0.152676	0.0678491	-0.0280371	-0.149827	-0.0266047
NES	-0.153391	-0.218959	-0.153581	0.493811	0.0798554	0.203295	0.470414	-0.079749	-0.20043	-0.0809022	0.190359	0.0718578
SeL	0.0953484	0.330818	-0.298922	0.463867	-0.276731	-0.242577	-0.181513	0.0301379	0.1029	-0.368634	-0.0170595	0.186314
SD	-0.273598	0.231068	-0.169961	0.618837	0.233251	0.0901738	0.01225	0.187878	-0.240386	-0.0715818	-0.0187179	-0.201179
ST	0.195393	0.369443	-0.154436	0.245078	0.318345	0.143241	-0.313842	-0.0915744	0.025637	0.435374	0.31896	-0.160247
Eigenvalue	6.14653	3.44532	2.70846	2.50303	1.80584	1.68544	1.47067	1.29801	1.18147	1.10239	1.04066	1.01739
% of variance	18.7922	10.5336	8.28074	7.65266	5.5211	5.15298	4.49637	3.96848	3.61217	3.3704	3.18167	3.11053
Cumulative %	18.7922	29.3257	37.6065	45.2591	50.7802	55.9332	60.4296	64.3981	68.0102	71.3806	74.5623	77.6728
LL = Leaf length (cm); LW = Leaf width (cm); PtL = Petiole length (cm); PdL = Pedicel length (cm); SpL = Sepal length (mm); SW = Sepal width (mm); PL = Petal length (mm); PW = Petal width (mm); LgW = Ligule width (mm); FL = Filament length (mm); StL = Staminode length (mm); SL = Style length (mm); OL = Ovary length (mm); OW = Ovary width (mm); FM = Fruit mass (g); FrL = Fruit length (cm); FW =Fru…

## Sheet: Table S4
Supplementary Table S4. Eight phenotypic clusters of cacao based on quantitative descriptors.
Cluster	Accessions number (%)	Accessions
I	9 (8.00 %)	PER1004052, PER1004053, PER1004054, PER1004055, PER1004056, PER1004057, PER1004078, PER1004087, PER1004088
II	10 (8.85 %)	PER1004044, PER1004045, PER1004060, PER1004062, PER1004063, PER1004074, PER1004079, PER1004081, PER1004084, PER1004092
III	17 (15.04 %)	PER1003999, PER1004000, PER1004004, PER1004046, PER1004058, PER1004065, PER1004066, PER1004070, PER1004071, PER1004073, PER1004076, PER1004077, PER1004080, PER1004085, PER1004089, PER1004091, PER1004093
IV	8 (7.8 %)	PER1004041, PER1004042,PER1004043, PER1004048, PER1004050, PER1004059, PER1004064, PER1004097
V	10 (8.85 %)	PER1003991, PER1003992, PER1003994, PER1003995, PER1003997, PER1004015, PER1004049, PER1004082, PER1004083, PER1004086
VI	11 (9.73 %)	PER1003988, PER1003989, PER1004013, PER1004016, PER1004020, PER1004024, PER1004027, PER1004031, PER1004035, PER1004095, PER1004099
VII	28 (24.78%)	PER1003990, PER1003996, PER1003998, PER1004001, PER1004002, PER1004003, PER1004005, PER1004006, PER1004008, PER1004009, PER1004011, PER1004012, PER1004014, PER1004021, PER1004022, PER1004025, PER1004029, PER1004030, PER1004032, PER1004033, PER1004037, PER1004039, PER1004047, PER1004067, PER1004069, PER1004075, PER1004090, PER1004096
VIII	20 (17.70 %)	PER1003993, PER1004007, PER1004010, PER1004017, PER1004018, PER1004019, PER1004023, PER1004026, PER1004028, PER1004034, PER1004036, PER1004038, PER1004040, PER1004051, PER1004061, PER1004068, PER1004072, PER1004094, PER1004098, PER1004100

## Sheet: Table S5
Supplementary Table S5. Percentage distribution of frequencies for qualitative descriptors.
Descriptors	Categories	Cluster I (%)	Cluster II (%)	Cluster III (%)	Cluster IV (%)	Cluster V (%)	Cluster VI (%)	Cluster VII (%)	Cluster VIII (%)
LBS	Acute	44.44	40	41.18	12.5	60	45.45	25	50.55
	Obtuse	33.33	10	35.29	50	10	27.27	17.86	10
	Codiform	22.22	50	23.53	37.5	30	27.27	57.14	40
LAS	Apiculate	100	100	100	100	100	100	96.43	100
	Acuminate	0	0	0	0	0	0	3.57	0
YLC	Green	11.11	0	17.65	12.5	40	9.09	10.71	15
	Brown	55.56	60	52.94	12.5	20	54.55	39.29	50
	Red	33.33	40	29.41	75	40	36.36	50	35
PC	Green	33.33	60	23.53	12.5	40	27.27	21.43	25
	Reddish green	66.67	40	76.47	87.5	60	72.73	78.57	75
ASe	Absent	55.56	80	70.59	62.5	70	54.55	50	60
	Present	44.44	20	29.41	37.5	30	45.45	50	40
ASt	Present	100	100	100	100	100	100	100	100
AF	Absent	100	100	100	87.5	100	100	100	95
	Present	0	0	0	12.5	0	0	0	5
AO	Absent	88.89	70	70.59	87.5	100	81.82	64.29	75
	Present	11.11	30	29.41	12.5	0	18.18	35.71	25
AL	Absent	100	100	88.24	100	100	100	96.43	90
	Present	0	0	11.76	0	0	0	3.57	10
IFC	Green	77.78	90	82.35	75	60	63.64	60.71	70
	Pigmented green	22.22	10	17.65	25	40	27.27	39.29	20
	Red	0	0	0	0	0	9.09	0	10
MFC	Yellow	66.67	80	76.47	75	60	63.64	60.71	75
	Orange	33.33	20	11.76	25	40	18.18	25	15
	Red	0	0	11.76	0	0	18.18	14.29	10
FS	Oblong	66.67	70	52.94	37.5	10	9.09	28.57	20
	Elliptical	22.22	30	35.29	62.5	70	72.73	67.86	75
	Rounded	11.11	0	0	0	20	18.18	3.57	5
	Ovate	0	0	11.76	0	0	0	0	0
FAS	Attenuate	33.33	20	41.18	25	50	36.36	17.86	20
	Acute	0	40	23.53	0	0	18.18	10.71	25
	Obtuse	66.67	20	17.65	37.5	10	9.09	21.43	30
	Rounded	0	0	0	0	20	9.09	7.14	10
	Apezonate	0	20	17.65	37.5	20	18.18	32.14	15
	Dentate	0	0	0	0	0	9.09	10.71	0
FBC	Absent	0	10	17.65	0	40	18.18	35.71	35
	Slight	44.44	50	47.06	25	20	54.55	46.43	35
	Intermediate	55.56	30	23.53	75	30	18.18	17.86	25
	Strong	0	10	11.76	0	10	9.09	0	5
FR	Absent	11.11	0	5.88	0	0	0	0	5
	Mild	44.44	40	47.06	25	50	27.27	32.14	35
	Intermediate	33.33	20	29.41	50	20	45.45	42.86	30
	Rough	11.11	40	17.65	25	30	27.27	25	30
STS	Flattened	66.67	20	41.18	50	70	45.45	50	50
	Intermediate	33.33	80	58.82	50	30	54.55	50	50
SLS	Oblong	0	40	23.53	12.5	0	36.36	21.43	25
	Elliptical	77.78	20	76.47	62.5	50	36.36	32.14	60
	Irregular	22.22	40	0	25	50	27.27	46.43	15
SC	White	0	0	5.88	0	0	0	0	0
	Pink	0	0	0	0	0	0	3.57	0
	Violet	22.22	20	23.53	25	40	36.36	35.71	70
	Purple	77.78	80	70.59	75	60	63.64	60.71	30
LBS = Leaf base shape; LAS = Leaf apex shape; YLC = Young leaf color; PC = Pedicel color; ASe = Anthocyanin in sepals; ASt = Anthocyanin in staminodes; AF = Anthocyanin in filament; AO = Anthocyanin in ovary; AL = Anthocyanin in ligule; IFC = Immature fruit color; MFC = Mature fruit color; FS = Fruit shape; FAS = Fruit apex shape; FBC = Fruit basal constriction; RF = Fruit roughness; STS = Seed t…

## Sheet: Table S6
Supplementary Table S6. BYSI estimation with the 95% highest posterior density interval for agromorphological yield de-scriptors in 113 cacao accessions.
Accessions	Seed Index (g)			Pod Index (unit)
	BYSI	Lower	Higher	BYSI	Lower	Higher
PER1003988	0.523302	0.32414	0.706482	35.9577	32.2718	39.5097
PER1003989	0.836613	0.638891	1.0324	35.4238	31.8949	39.2345
PER1003990	0.760879	0.579039	0.952521	28.9711	25.411	32.6297
PER1003991	0.892638	0.69039	1.0885	30.6297	26.8652	34.4404
PER1003992	0.801395	0.612584	0.993886	29.6141	26.0052	33.4156
PER1003993	1.13357	0.946064	1.32469	28.8554	25.1344	32.5581
PER1003994	0.732446	0.527955	0.92218	31.5558	28.019	35.5416
PER1003995	0.890144	0.716294	1.09111	30.6753	26.8378	33.9708
PER1003996	0.60139	0.415776	0.793466	29.0377	25.4311	32.874
PER1003997	0.718668	0.544106	0.920423	31.2521	27.8788	35.0098
PER1003998	0.738974	0.560432	0.934662	25.8109	21.8705	29.4058
PER1003999	0.868195	0.671641	1.06464	24.3105	20.6175	27.8207
PER1004000	1.07645	0.885278	1.2633	24.2389	20.3486	27.4311
PER1004001	0.676886	0.494083	0.87743	31.69	28.0551	35.2537
PER1004002	0.699053	0.506731	0.904457	24.2119	20.6142	27.8474
PER1004003	0.965779	0.776904	1.15548	29.5713	26.0062	33.2214
PER1004004	0.955303	0.76155	1.1499	24.6104	20.8122	28.3092
PER1004005	0.685742	0.491667	0.883372	27.7709	23.8122	31.2295
PER1004006	0.655751	0.47055	0.864271	24.4484	20.7777	28.1525
PER1004007	0.810633	0.622544	0.996094	27.6869	24.0899	31.1657
PER1004008	0.460699	0.276049	0.656041	33.9005	30.4488	37.9724
PER1004009	0.601485	0.396435	0.791818	28.4052	24.8435	32.1937
PER1004010	1.29534	1.09495	1.49486	25.2739	21.5582	28.9087
PER1004011	0.6155	0.428204	0.814721	26.636	23.1304	30.4153
PER1004012	0.875553	0.706097	1.08437	30.3564	26.6441	33.9722
PER1004013	0.639077	0.448539	0.830561	42.6101	38.6021	46.1064
PER1004014	0.973118	0.766986	1.15884	27.3639	23.4938	30.6857
PER1004015	0.92791	0.727642	1.11047	30.0512	26.6385	33.9722
PER1004016	0.87311	0.677508	1.05002	35.5742	31.6245	38.8535
PER1004017	0.9411	0.73402	1.13693	36.5255	32.8891	39.9026
PER1004018	1.42506	1.22882	1.60756	25.6146	21.8041	29.1777
PER1004019	1.01036	0.823638	1.21058	27.5058	23.9864	31.3666
PER1004020	0.883409	0.700696	1.09195	47.5966	43.5208	51.1032
PER1004021	0.756918	0.530625	0.924748	32.1743	28.5121	35.8056
PER1004022	0.848753	0.64672	1.04745	26.019	22.4811	29.806
PER1004023	1.02169	0.821498	1.20656	23.551	19.9085	27.0191
PER1004024	0.762977	0.572538	0.958771	27.703	24.1642	31.5792
PER1004025	0.513337	0.337861	0.725736	31.0748	27.4781	34.8002
PER1004026	0.85138	0.67142	1.04925	25.6984	22.0511	29.1444
PER1004027	0.551791	0.372227	0.766977	31.1572	27.442	34.7792
PER1004028	0.821041	0.611277	0.999534	25.186	21.8278	29.0564
PER1004029	0.681611	0.462283	0.858842	29.8105	25.8918	33.4988
PER1004030	0.781531	0.588057	0.968668	23.7749	20.1336	27.4856
PER1004031	0.533986	0.334083	0.718092	36.6399	32.9082	40.3689
PER1004032	0.704772	0.505083	0.887553	26.3289	22.5752	30.0731
PER1004033	0.852557	0.653115	1.03545	26.6195	22.9621	30.2339
PER1004034	0.734774	0.534736	0.922678	25.3204	21.5841	28.7869
PER1004035	0.646143	0.463876	0.846632	28.7421	24.6567	32.0509
PER1004036	0.848201	0.661695	1.05807	28.163	24.4564	31.7589
PER1004037	0.70086	0.501771	0.897164	35.7708	31.9397	39.3929
PER1004038	0.91431	0.717317	1.10689	25.2501	21.6234	28.9998
PER1004039	0.518624	0.326171	0.718893	29.3308	25.9089	33.1833
PER1004040	0.815241	0.63179	1.00862	25.2825	21.5153	28.7208
PER1004041	0.870349	0.676352	1.05531	25.2525	21.3709	28.6797
PER1004042	0.744198	0.55441	0.94578	25.9243	22.1679	29.7182
PER1004043	0.657078	0.477494	0.859685	32.3298	28.9856	36.1361
PER1004044	1.2189	1.02283	1.41239	27.0167	23.5042	30.8736
PER1004045	1.13508	0.936839	1.32452	24.872	21.2674	28.6568
PER1004046	0.745867	0.548983	0.941657	25.8027	22.1643	29.6278
PER1004047	0.653557	0.460384	0.844295	26.3966	23.1489	30.4507
PER1004048	0.617085	0.426821	0.810334	28.4803	24.9415	31.9461
PER1004049	0.677133	0.474113	0.862197	34.0081	30.034	37.7012
PER1004050	0.611279	0.416781	0.809709	31.0875	27.3119	34.7466
PER1004051	1.01703	0.827095	1.20711	27.1927	23.7012	30.8915
PER1004052	1.30234	1.11248	1.5102	23.1169	19.3346	26.5009
PER1004053	0.949605	0.756279	1.13965	26.4989	22.8562	30.2773
PER1004054	0.949389	0.753102	1.15071	27.405	23.9137	31.3521
PER1004055	0.780429	0.603051	0.975676	28.3678	24.3752	31.7934
PER1004056	0.72024	0.529497	0.913655	33.6521	30.1518	37.0417
PER1004057	1.12485	0.933889	1.33352	23.8299	20.357	27.6753
PER1004058	0.833429	0.632411	1.02269	22.3813	18.8735	26.4154
PER1004059	0.805164	0.610388	1.0035	29.573	25.9658	33.33
PER1004060	0.779876	0.589042	0.967668	26.0615	22.2652	29.7348
PER1004061	1.34625	1.16964	1.57319	35.7801	32.0738	39.5633
PER1004062	0.785369	0.59978	0.980533	32.8798	29.2689	36.477
PER1004063	0.821125	0.629536	1.01078	31.4778	27.8193	35.0504
PER1004064	0.754821	0.545434	0.94224	36.0617	32.4725	39.5264
PER1004065	0.797264	0.609584	0.981049	32.3295	28.6025	35.8502
PER1004066	0.617869	0.44979	0.837521	35.9578	32.3922	39.6392
PER1004067	0.725294	0.54423	0.922692	25.5124	21.3874	28.8189
PER1004068	1.31211	1.11811	1.49948	21.3416	17.7954	25.3202
PER1004069	0.814768	0.640682	1.01282	30.5781	26.75	33.9845
PER1004070	0.691813	0.506832	0.892672	30.6592	26.9378	34.1614
PER1004071	1.27748	1.06844	1.45757	29.6299	25.8242	33.1981
PER1004072	1.40479	1.21541	1.60133	24.5081	20.5655	27.7984
PER1004073	1.09601	0.909779	1.29295	24.2103	20.6459	27.9705
PER1004074	0.962059	0.785259	1.17012	22.5091	18.3104	25.7942
PER1004075	1.0847	0.873039	1.26291	22.361	19.0637	26.4802
PER1004076	1.14968	0.964925	1.34066	23.119	19.2266	26.6596
PER1004077	0.880525	0.69596	1.07637	28.2289	24.3816	31.7936
PER1004078	0.696014	0.504284	0.895705	28.1695	24.1942	31.4983
PER1004079	0.880172	0.68171	1.06404	28.4761	24.7709	32.105
PER1004080	1.40728	1.21387	1.59657	20.3991	16.6744	24.1172
PER1004081	0.904442	0.700878	1.09335	22.4772	18.6865	26.1242
PER1004082	0.900403	0.712621	1.10231	28.271	24.5353	31.9699
PER1004083	0.669555	0.448521	0.838431	28.8123	24.8614	32.1193
PER1004084	1.4859	1.29568	1.7025	20.1316	16.4042	23.8312
PER1004085	0.800096	0.623916	1.00603	23.488	19.9465	27.4383
PER1004086	0.628989	0.443645	0.830095	33.2635	29.4861	36.9076
PER1004087	0.707825	0.533703	0.923786	25.7739	21.9495	29.3281
PER1004088	1.11772	0.929599	1.29887	25.0299	21.289	28.7901
PER1004089	1.02656	0.838458	1.21839	24.4044	21.0492	28.4157
PER1004090	0.89654	0.684856	1.07595	34.2056	30.1431	37.5497
PER1004091	1.07101	0.870157	1.26082	22.2953	18.7265	26.1411
PER1004092	1.1975	1.0232	1.39239	23.0057	19.302	26.7573
PER1004093	0.750221	0.562755	0.95464	31.4631	27.8682	35.0968
PER1004094	1.10975	0.924307	1.3102	31.107	27.2416	34.6609
PER1004095	0.762138	0.563532	0.94458	34.3137	30.6277	37.9136
PER1004096	0.79501	0.605793	0.981124	23.3438	19.8091	27.1015
PER1004097	0.934915	0.735716	1.1268	27.8938	24.4983	31.7338
PER1004098	1.36078	1.14365	1.53242	23.4558	19.9205	27.2817
PER1004099	0.816509	0.624947	1.0105	33.1848	29.7477	37.0701
PER1004100	1.39403	1.20427	1.57909	21.473	17.853	25.3522

## Sheet: Table S7
Supplementary Table S7. Estimation of repeatability and variance components associated with seed and pod index in 113 cacao accessions from Amazonas, Peru.
Variables	Parameters	Bayes Estimate	HPD 95%
			Lower	Higher
Seed Index (g)	Variance between accessions σ²ₐ(P)	0.085	0.063	0.105
	Conditional variance between accessions σ²ₐ(P|F)	0.075	0.053	0.093
	Specific environment variance σ²ₑ(P)	0.101	0.091	0.11
	Conditional variance of the specific environment σ²ₑ(P|F)	0.101	0.091	0.11
	Repeatability coefficient r(P|F)	0.455	0.386	0.52
Pod Index (unit)	Variance between accessions σ²ₐ(P)	26.8	19.1	33.8
	Conditional variance between accessions σ²ₐ(P|F)	23.5	16.7	29.7
	Specific environment variance σ²ₑ(P)	37.3	33.7	40.8
	Conditional variance of the specific environment σ²ₑ(P|F)	37.2	33.7	40.8
	Repeatability coefficient r(P|F)	0.416	0.339	0.484
Covariances between accessions Cov(P,F)		0.506	0.818	0.238
Correlation between accessions ρ(P,F)a		0.334	0.507	0.188
Environment-specific covariance ρ(P,F)a		0.001	0.142	0.124
Repeatability coefficient = High (𝑟̂ ≥ 0.60), Medium (𝑟̂ ≤ 0.60), Low (𝑟̂ ≤ 0.30)

## Sheet: Table S8
Supplementary Table S8. Characterization of phytochemical compounds in cacao cotyledons.
Accessions	Titratable acidity (%)	pH	DPPH (mg TE/g)	TPC (mg GAE/g)	Theobromine (mg/g)	Caffeine (mg/g)	Theobromine/Caffeine ratio (mg/g)	Caffeic acid (mg/g)	Catechin (mg/g)	Epicatechin (mg/g)	Cyanidin 3-O-glucoside (mg/g)	CIELab (L*)	CIELab (a*)	CIELab (b*)	C*ab	h*ab
PER1004024	0.0120 ± 0.00 ab	6.5497 ± 0.05 c	34.1991 ± 0.07 bcd	76.3463 ± 2.49 ab	21.7905 ± 0.29 cd	5.6617 ± 0.42 a	3.8608 ± 0.24 ef	0.5835 ± 0.00 h	0.0000 ± 0.00 e	0.3185 ± 0.00 h	10.3091 ± 0.75 a	65.90667 ± 0.43 ab	6.5200 ± 0.07 bc	2.9467 ± 0.16 fg	7.15 ± 0.13 cdef	24.32 ± 0.97 ef
PER1004041	0.0090 ± 0.00 c	6.6400 ± 0.03 abc	34.5945 ± 0.18 abc	72.6796 ± 1.40 bc	19.3260 ± 0.49 fg	0.7929 ± 0.06 cde	24.4696 ± 1.98 c	18.7240 ± 0.67 de	2.0447 ± 0.02 bc	4.3242 ± 0.51 fg	1.0855 ± 0.12 cd	65.2033 ± 1.76 ab	5.6700 ± 0.20 ef	2.5000 ± 0.11 gh	6.2 ± 0.19 gh	23.79 ± 1.05 ef
PER1004052	0.0123 ± 0.00 a	6.5690 ± 0.03 bc	33.1259 ± 0.75 d	73.2568 ± 1.76 abc	24.4443 ± 0.63 ab	0.7633 ± 0.05 cde	32.1023 ± 1.78 b	18.6906 ± 0.72 e	0.0000 ± 0.00 e	5.0339 ± 0.68 ef	0.9817 ± 0.15 cd	63.9967 ± 1.39 bc	5.8100 ± 0.18 def	4.1033 ± 0.02 de	7.11 ± 0.16 cdef	35.23 ± 0.78 c
PER1004058	0.0066 ± 0.00 d	6.6277 ± 0.06 abc	33.7755 ± 0.54 cd	74.4235 ± 1.13 abc	20.3146 ± 0.69 def	1.3503 ± 0.03 c	15.0503 ± 0.63 d	18.3451 ± 0.71 e	2.1687 ± 0.68 bc	4.6817 ± 0.36 fg	2.1456 ± 0.06 b	64.3067 ± 0.40 bc	5.7367 ± 0.15 def	1.5867 ± 0.07 i	5.95 ± 0.12 h	15.47 ± 0.96 h
PER1004068	0.0116 ± 0.00 b	6.6037 ± 0.03 abc	35.5124 ± 0.07 ab	71.5130 ± 1.36 c	20.3678 ± 0.38 def	1.1478 ± 0.04 cd	17.7496 ± 0.28 d	21.9373 ± 0.62 bc	4.1002 ± 0.83 a	7.6618 ± 0.19 bc	1.5126 ± 0.50 bcd	67.3133 ± 0.78 a	7.4333 ± 0.29 a	2.7133 ± 0.08 g	7.91 ± 0.25 c	20.05 ± 1.28 g
PER1004074	0.0120 ± 0.00 ab	6.6320 ± 0.03 abc	35.3853 ± 0.26 ab	47.9728 ± 0.94 d	0.4388 ± 0.03 h	1.0414 ± 0.03 cd	0.4214 ± 0.03 f	20.2072 ± 1.00 cde	1.1665 ± 0.37 cd	0.3185 ± 0.00 h	0.1258 ± 0.00 e	54.3800 ± 1.50 f	6.8467 ± 0.10 ab	11.0133 ± 0.40 b	12.97 ± 0.37 b	58.13 ± 0.82 a
PER1004075	0.0119 ± 0.00 ab	6.7187± 0.03 a	34.9193 ± 0.17 abc	71.3000 ± 1.96 c	21.0203 ± 0.44 de	0.9265 ± 0.04 cde	22.7113 ± 0.74 c	21.5886 ± 1.09 bcd	2.6154 ± 0.74 b	6.6824 ± 0.41 cd	1.3912 ± 0.09 bcd	60.6000 ± 0.17 de	6.2933 ± 0.06 bcd	1.8000 ± 0.01 hi	6.55 ± 0.06 fgh	15.96 ± 0.19 h
PER1004076	0.0089 ± 0.00 c	6.6417 ± 0.02 abc	34.7004 ± 0.35 abc	75.1210 ± 1.28 abc	19.4236 ± 1.27 efg	3.9732 ± 0.76 b	5.0676 ± 1.41 e	18.7104 ± 1.07 de	1.7519 ± 0.21 bc	7.1098 ± 0.21 cd	0.1258 ± 0.00 e	62.3000 ± 0.68 cd	6.0633 ± 0.28 cdef	2.4100 ± 0.12 gh	6.52 ± 0.22 fgh	21.68 ± 1.85 fg
PER1004080	0.0084 ± 0.00 c	6.6740 ± 0.04 ab	33.9308 ± 0.79 cd	73.7043 ± 1.03 abc	18.8610 ± 0.27 fg	1.1471 ± 0.03 cd	16.4541 ± 0.64 d	15.1718 ± 1.55 f	0.0000 ± 0.00 e	3.7802 ± 0.32 g	1.7591 ± 0.06 bcd	65.7133 ± 0.53 ab	5.4667 ± 0.04 f	5.6300 ± 0.05 c	7.85 ± 0.02 cd	45.84 ± 0.42 b
PER1004081	0.0119 ± 0.00 ab	6.6330 ± 0.02 abc	33.5072 ± 0.57 cd	76.5685 ± 1.11 ab	19.3951 ± 0.39 efg	1.1712 ± 0.11 cd	16.6400 ± 1.29 d	23.9783 ± 0.55 ab	0.0000 ± 0.00 e	8.6803 ± 0.27 b	1.8051 ± 0.21 bc	63.1500 ± 1.07 bcd	6.0533 ± 0.20 cdef	1.4300 ± 0.12 i	6.22 ± 0.17 gh	13.29 ± 1.42 h
PER1004082	0.0119 ± 0.00 ab	6.6467 ± 0.06 abc	33.7119 ± 0.15 cd	73.4728 ± 1.48 abc	23.8360 ± 0.38 ab	5.7565 ± 0.22 a	4.1416 ± 0.08 ef	7.2562 ± 1.81 g	0.0000 ± 0.00 e	6.1741 ± 0.18 de	10.5263 ± 0.42 a	64.0433 ± 0.59 bc	6.1133 ± 0.11 cde	4.7633 ± 0.07 d	7.75 ± 0.11 cd	37.92 ± 0.51 c
PER1004084	0.0089 ± 0.00 c	6.6007 ± 0.06 abc	34.3545 ± 0.18 bcd	76.9883 ± 0.57 ab	22.8407 ± 0.44 bc	0.6329 ± 0.04 de	36.1708 ± 1.76 a	25.5826 ± 0.85 a	0.0000 ± 0.00 e	6.7059 ± 0.26 cd	0.1258 ± 0.00 e	61.9967 ± 0.37 cd	6.5700 ± 0.09 bc	2.5033 ± 0.10 gh	7.03 ± 0.10 befg	20.86 ± 0.78 fg
PER1004091	0.0120 ± 0.00 ab	6.7230 ± 0.06 a	35.9149 ± 0.23 a	46.9142 ± 2.25 d	0.8203 ± 0.05 h	0.3291 ± 0.01 e	2.4921 ± 0.12 ef	18.6687 ± 0.89 e	0.3979 ± 0.01 de	26.9841 ± 0.26 a	0.1258 ± 0.00 e	57.8567 ± 0.96 e	7.3433 ± 0.34 a	12.4967 ± 0.89 a	14.49 ± 0.88 a	59.56 ± 1.43 a
PER1004092	0.0119 ± 0.00 ab	6.5933 ± 0.03 bc	29.3443 ± 1.07 e	77.2074 ± 1.39 a	25.3403 ± 0.50 a	0.8250 ± 0.01cde	30.7215 ± 0.71 b	23.0549 ± 1.02 abc	0.0000 ± 0.00 e	6.8601 ± 0.92 cd	0.9254 ± 0.23 de	63.7533 ± 0.78 bc	6.5367 ± 0.29 bc	3.6033 ± 0.11 ef	7.46 ± 0.27 cde	28.87 ± 1.08 d
PER1004100	0.0059 ± 0.00 e	6.6143 ± 0.03 abc	34.3333 ± 0.17 bcd	76.2753 ± 0.62 ab	17.8350 ± 0.20 g	0.8330 ± 0.11 cde	21.6686 ± 2.97 c	22.9924 ± 0.18 abc	2.7131 ± 0.06 b	7.3267 ± 0.12 cd	0.9849 ± 0.14 cd	64.7500 ± 0.90 abc	6.0333 ± 0.29 cdef	2.8633 ± 0.13 fg	6.68 ± 0.21 efgh	25.39 ± 2.14 de

## Sheet: Table S9
Supplementary Table S9. Pearson correlation values for phytochemical compounds in cacao cotyledons.
Theobromine			*				*	***				***
-0.0478006	Catechin
0.275104	-0.22226	Caffeine	*	***	***
0.586916	0.00770669	-0.553832	Theobromine/Caffeine		*			*				*
0.321258	-0.292014	0.860489	-0.400533	Cyanidin 3-O-glucoside	***
-0.108127	0.31692	-0.834932	0.556511	-0.886338	Caffeic acid
-0.434125	-0.0411121	-0.30187	-0.136493	-0.285846	0.250045	Epicatechin				*
-0.559226	0.430743	0.00306543	-0.466307	-0.0765042	-0.0638236	0.227755	DPPH	*
0.945875	0.00138834	0.255263	0.53692	0.256146	-0.0530574	-0.46079	-0.497994	TPC			*	***
-0.125248	-0.328693	0.172617	-0.188946	0.2573	-0.21366	0.139898	-0.0770264	-0.336493	TA		*
-0.469204	0.15156	-0.254042	-0.282868	-0.27289	0.198189	0.56108	0.408577	-0.473064	-0.00815186	pH
-0.468816	0.187126	-0.0872462	-0.259598	-0.0762831	0.115336	0.457062	0.295297	-0.549785	0.505546	0.0492677	CIELab (a*)
-0.862724	-0.262287	-0.158062	-0.51288	-0.138211	-0.0806696	0.45926	0.310862	-0.924285	0.328438	0.379949	0.46896	CIELab (b*)
